# Supplementary material for: Functional expression of the nitrogenase Fe protein in transgenic rice
Source: Commun Biol. 2022 Oct 5;5:1006. doi: 10.1038/s42003-022-03921-9 (PMC9534833; doi:10.1038/s42003-022-03921-9)
Supplement: Supplementary file 4 — Supplementary Data 1 [file 42003_2022_3921_MOESM4_ESM.xlsx]

## Sheet: Fig 1A and B
	OsNifHHt			OsNifMAv
Rice Callus	Mean	SD	N	Mean	SD	N
Line-189	0.585692	0.033549	3	0.076433	0.004941	3
Line-200	1.25521	0.198432	3	0.297729	0.0420446	3
Line-202	0.97	0.0268657	3	0.513731	0.0197858	3
	OsNifHHt			OsNifMAv
Rice Plant	Mean	SD	N	Mean	SD	N
Line-189	17.6152	2.16272	3	3.9778	0.815782	3
Line-200	16.3818	0.804305	3	3.76967	0.322436	3
Line-202	8.97764	1.85179	3	3.57926	0.65131	3
Rice callus lines
189			200			202
OsNifHHt	OsNifMAv		OsNifHHt	OsNifMAv		OsNifHHt	OsNifMAv
20.77	24.0078		19.2793	21.4093		20.3918	21.2991
20.75	23.8256		19.1104	21.2414		20.2096	21.0904
20.65	23.8292		19.1699	21.1765		20.2007	21.184
OsActin	OsActin		OsActin	OsActin		OsActin	OsActin
20.09	20.3907		19.4448	19.4448		20.3922	20.3922
19.92	20.1111		19.6854	19.6854		20.1305	20.1305
19.84	20.0257		19.4053	19.4053		20.1659	20.1659
Rice plant lines
189			200			202
OsNifHHt	OsNifMAv		OsNifHHt	OsNifMAv		OsNifHHt	OsNifMAv
17.1481	19.4825		17.0515	19.3287		18.319	19.5623
17.1056	19.1746		17.0646	19.237		18.0916	19.3699
17.0699	19.1483		17.1324	19.0484		17.8657	19.3061
OsActin	OsActin		OsActin	OsActin		OsActin	OsActin
21.1347	21.1347		21.158	21.158		21.0936	21.0936
21.4296	21.4296		21.0911	21.0911		21.4352	21.4352
21.1544	21.1544		21.0981	21.0981		21.1787	21.1787

## Sheet: Fig 3A
		Ethylene production
		(nmoles C2H4 × min-1 × mg-1 NifDK)
	Pos. ctrl.	1474.41	1343.78	1035.65
	-NifH	-0.769767	3.04946	0.296064
HtH200	1 month	6.18774	6.89829
	2 months	7.3868	5.68443

## Sheet: Fig 3B
		Ethylene production
		(nmoles C2H4 × min-1 × mg-1 NifDK)
	Pos. ctrl.	1393.12	1473.86	1409.69
	-NifH	0.7	-0.3	-0.5
HtH189	5x	9.7	9.2	9.6
	10x	29.8	29.4	29.1
	20x	53.6	52.8	57.2
	Pos. ctrl.	1081.39	1200.91	1098.48
	-NifH	-4.33719	-1.36651	4.25797
HtH200	5x	0.79218	0.871398	9.16949
	10x	18.6558	9.14968	19.4876
	20x	39.312	45.6098	42.342
	Pos. ctrl.	910.156	1098.85	1213.8
	-NifH	-0.897998	-0.0591496	-1.52713
HtH202	5x	-1.23676	7.68407	-2.31759
	10x	29.5425	20.1539	18.7988
	20x	29.2199	36.5437	31.3815

## Sheet: Fig 3C
	Ethylene production
	(nmoles C2H4 × min-1 × mg-1 NifDK)
Pos. ctrl.	1474.41	1343.78	1035.65
-NifH	-0.769767	3.04946	0.296064
HtH189	67.9911	57.3032	61.3593
HtH200	64.5124	51.1303	54.0465
HtH202	68.8645	52.803	69.2938

## Sheet: Fig 3D
	Ethylene production
	(nmoles C2H4 × min-1 × mg-1 NifDK)
Pos. ctrl.	1495.03	1611.06
+OsNifHHt	9.97247	9.30414
+OsNifHHt, +NifU	459.73	473.45
+ScNifHHt	475.075	451.212
+ScNifHHt, +NifU	459.939	468.51
-NifH	4.39435	4.54287

## Sheet: Fig 4
	Ethylene production
	(nmoles C2H4 × min-1 × mg-1 NifDK)
+OsNifHHt, +ScNifBMt	145.437	135.804	143.252
-OsNifHHt, +ScNifBMt	27.9493	28.1625	25.7756
Pos. ctrl.	178.799	204.489
Neg. ctrl.	10.144	9.82436

## Sheet: Supp Fig 4
Supp. Fig. 4AB			Supp. Fig. 4CD			Supp. Fig. 4EF			Supp. Fig. 4GH
AU	μg protein		AU	μg protein		AU	μg protein		AU	μg protein
64439	2		57316.9	2		63329.8	2		57929.8	2
36035.9	1		33530.4	1		36634.4	1		34440.3	1
19700.5	0.5		18830.9	0.5		20631	0.5		18594.9	0.5
9093.85	0.25		9347.85	0.25		10798.4	0.25		8636.39	0.25
4762.51	0.125		4297.73	0.125		4933.22	0.125		4146.27	0.125
2062.63	0.0625		2214.54	0.0625		3551.17	0.0625		1886.37	0.0625
AU	μL protein		AU	μL protein		AU	μL protein		AU	μL protein
21307.7	1		45398.2	1		20017.4	1		26369.1	1
11047.8	0.5		23628.4	0.5		12062.9	0.5		12374.2	0.5

## Sheet: Supp Fig 12
	OsNifSAv			OsNifUAv
Rice Callus	Mean	SD	N	Mean	SD	N
Line-147	5.28391	0.766164	3	2.76609	0.238134	3
Line-182	0.520063	0.106095	3	0.65497	0.203667	3
	OsNifSAv			OsNifUAv
Rice Plant		SD	N	Mean	SD	N
Line-182	2.04104	0.691837	3	2.34322	0.539659	3
	OsNifSAv	OsNifUAv	OsActin
147 callus	26.1	26.92	28.2382
	26	26.98	28.533
	25.72	26.7	28.2213
182 callus	24.6835	24.1977	24.0293
	24.3197	24.1825	23.3141
	24.4807	24.1753	23.2519
182 plant	21.7697	21.4276	22.2119
	21.4264	21.4491	22.8817
	21.0102	20.6433	22.0263
